# Supplementary material for: Characterization of common carp (Cyprinus carpio L.) interferon regulatory factor 5 (IRF5) and its expression in response to viral and bacterial challenges
Source: BMC Vet Res. 2016 Jun 27;12:127. doi: 10.1186/s12917-016-0750-4 (PMC4924235; doi:10.1186/s12917-016-0750-4)
Supplement: Additional file 1: — Intron sequences of the ccIRF5 gene. Intron sizes are 495, 804, 225, 131, 88, 761, 518, and 766 bp. (TXT 3 kb) [file 12917_2016_750_MOESM1_ESM.txt]

Intron 1: 

GTGAATTGTGATTTATTATGCACACTGTAATTATAAAGAGCATTTCTGAAGATAAACCAACAAGCAAAAAAACTTGCCCTCATGATGTTCCAGTGAACGATGACCATGTGCGGTCACACTTCTGTGTGAGTTGTGATTCATACGTGGCTACACTTTTGGCAAATAATAAAAATTTTTTGGAACTTGAATAGCCATTGGTCACTGCATGCTTTCAGTGTAACAGAAGAATAGTTTTACTTAAATTTTAAAATTTTTCTTCAGTAACATATCCTTTTCAAATGAATTTCTTAACCTACCAAGAAACACTTCATCAATGCTTCGATCTTCAAAGAGAAAAATATCAGTGTCCAGCTGCCATCTTTCTTTCATTCATACAGCACTTCCAGATATAAGCAATCTAAAATGGAATCAAAACTAGTGGAGGAATTTTATTTGAAATCTTGGCTTCCTGAGCTCGTTCTACATTAGTAAAGTAAACATTTCTCACCCTGCCAG

Intron 2: 

GTGAGTAATATGGTATTGGAATCACCCATGCTGTTTTTGTAACATTTTTTGTAGATATTGAAGTGGTATTTCCCTATATAAGATCTTAAATTCAACATCAACCTAAGCCTCCAGTCTATTTTTCACTCTGTACTTATTCTGTTCTAAAGTTAGCACTAGGGGGAATTTGTTTGGGGGGTGGGGGGGACGGGTCAGGTACTGAAATACCTTGTAGTTTCACTCTTCAGTATTTATTTATTCAAATAAAAGTAAAAGATTGGAAAGCAAACCACTGTCCTCACATGCGCTTTTAAAATCATGTCTGTATTTACATGTTCTAGTGATATGTTTAAGGATCATCTTTTAGTACTTTTGCAACCAACTTTGGAGAACTAAAAATGGAGTTTCAATTCCACTTGATTTAACTGTGGCAAAATTTTAAGAGGAAGTCAAGAAAAGCATAGAACCACGAGGTTAAAACCTTGCGAATTCAAAATTTGTTTTGTGACTGTTAGAACTCCTTTGAGGCATTTTTAAGCAAGTGTACATTAACAGACTTCACATTTAGAAGGTGTATGCTTTTAAAATTTAGTTTTTCATTTTCAGAAAAAAACATCAAAAATATTGACAACTTATCCTGCACTACGTAGATTTTTGTCCAATCAAATACTAGAATGGGAATATCTCGCCCCCTGATGATACTCGAAATAGACTGTGACATAACTAAAGCTCATTGTCTGTTTAAAAAAAGAAAGGGACAAGTCATGTGTCTAGATATTTCCCACAAGCATTCCTCCAGCCTGTTTTACTCCTTCTGCTCTTCAG

Intron 3: 

GTAAGGACCGGGAGCGCATGCCTACAAACCAGTAACATGGTATACTTGTTGAAACAACACTTTTTGCTCTTAAGATCTAAATTGGTTAGCTCAGATTATTCAATATGTCCCACCACGACTTCTTGTTTAAGTAGGAGATATCAACACAGGAATGAAACCATAGAAGTCTTTAAGGATTAAAAGATGGACAAGCCAATAAATCATCTCTTCTTTTCTTGATTTTAG

Intron 4: 

GTAAGTTCTGAAGAGCATAGAGCGTAGAATAATACCATGAATAACTGCAAGTTGAAAGAAATAAATAGTAAAATCAAACAATTTTTGCTATTGTCTTCATATAGTAATTGAATAGTTTTTTTGCCTTTCAG

Intron 5: 

GTAAGATTTTGAAGTGGATGTTGTTTAGAATAAATTACTATTGATAATCTATACATACAGTAATGATTTTTTGCTTGGTGCTTGACAG

Intron 6: 

GTAAGCCTCTAATGCCTTGTTTTTCTGGATTAATGTTGCAGTTTATGATGAAGACATACCTAAATTGCAGAAAATTTTGACAATTGCTTGTCCCGCCTGTTCAATTTGAGTAATGCTGATGTTAATTGACTTTGCAAGAGGTGTGTTTAGAGACACTAAAAACTAGTGCACACCTTAGCTGTATTGTGAAATTAATGAAAATGTCAGTTGTTGTTAAAGAAAAATGTAATCCGAAAATGAACGGCCCGTCATTAATCACTCTCATGTATTTTCCGTAGACAACAAAAAGAGAACATTAGGCTGTATGTTAATGCTGCTCTTTTCCATACAATGAAAGTGAATGATGACCAAAATTACCAACAAAAAAAAAAGTACCATAAAATTATCACAAGAGTTGTCCAAATGACAACCATTGACTTTTGACATATTTCACATCTGCCATGATTTATCAAACTTAGCCCAACATATATTGATAGACCAGATACAAAAAGATTTGAGAGTTGTCGAGAACTTTTTAAGTGATCAATATAAATTTAGATTTGTTTCTGTATAGTTACATAAGTCTGGTATGAAGCACTTTCATAATGCCTTTAGTAATTTTCTATCACTTCATCACCATTTGCTTTCATTTTATGGAAAATAGCAGCATCATTATTCTACTGAACATTTCTTTTTGTGTTCTACAAAGAATAAAAAGAAAACCAAGGAACAATGGTGAGTAAATGACGATAAAATGTTCCCTTTTGTTTTCTCTTCTCTAG

Intron 7:

GTAAGAGGAATCAGTCTTTAATTTCAATAATCACAATATCCAGATATATCGTGACTGCTTTACAGCACTGACAAACAATTGAGCTCATATGAGACTGGGTTGGGATTCAGAACTGGCAACCACTGGATTATCTTTGAACCTTAAGTTTCTGAGTTTGGAAGAATCATTTTATTTACACATTTCTGTTAATAAAGAAAAGCTTTAAAACTTGACAGAAATGTAACTGATTTATGAGCTGACAAAATGTTTCAAATCCATTCTGTCTGCCAGCACGATAGTGTTAACACACTTTGCTCTTCATTTTATGTTGCACTAGTACCAAGAAGCTTCCTGTCTTTGCTGGGAAGTGAAAAAGAGAAAATAAAAAATTTCACAACACTTCAGTTTTCTTCTGTATGAATAAAACACTTCCAAACTCGCATGCAGGGATTTTTTTAGGAGACACCAAATGGGATCATCGTGTAGATTTGGTACGTATTTAATTCGGTCAATAATTAAGATTATTTTTTTCTTCTCAG

Intron 8:

GTTTGGAGATGAAATCCATGTTTATTGGTTTAATTTAGAGTGCATAGACTCTATTTAGTTGTTTGTTTGTGCAAGAAGGTGTACAAGGCTGTGTTGTATTACTAAACTGAGTTATTAGCAATGACTCACAGCATTATATTAACAATATAACACAGCAGCAACTAGGTAAACAGGCGTTTCATATCGCACGTTACTAAACTGTGTACTTTAGCAAATCAGCTTGTTTGCAAATCAGGTGTTTCATGTCAGTGTTACTATGCACAATATTTTAGCCAATCAGCATCCAGAAACAGAGCTGTTTCATAAAGTAATGAAAAACTATGCTATATTGCTTTGTAAGCAACAATGCACGGCGGTTGTTTCATGTCAAAGATGGTACTATATTGTGTATTTTAACCAATCAGCATCCGAAACCAGAGCTATATTTTAAATAAAGCAAACCATGTGGTGTTAGCAATGATATGCAGCATTGTATTCGCAATATATCACAGCAAACTTCTAAAGTCACAACTGTTATTATATAATGCATTTTAAGACCAGTTTATAATTTAGCATTCTTTAGACTTAGCAAACCATGTTACATTGTGTTAGCAAGAAAATGCAACATTGTGATCACAATATAGCACTAATATAACTAGATGAACAGATGTTGTATTTTAGCCAATCAGCATCCAGAGCTAGAGTTGTTTTATAATTTAGCTTTTATCAAAACTAGCATAGATTTCTTCCATCTGCTACATCAATCTGCCATTTTTCCGTTATCTAG
